# Supplementary material for: Development of Bionic Semicircular Canals and the Sensation of Angular Acceleration
Source: Bioengineering (Basel). 2022 Apr 20;9(5):180. doi: 10.3390/bioengineering9050180 (PMC9138073; doi:10.3390/bioengineering9050180)
Supplement: Supplementary file 1 [file bioengineering-09-00180-s001.zip]

Archive with 1 entries (1 files):
- bioengineering-1589379-supplementary.pdf
